# Supplementary material for: Fast Reduced Graphene-Based Membranes with High Desalination Performance
Source: Membranes (Basel). 2021 Oct 29;11(11):846. doi: 10.3390/membranes11110846 (PMC8619719; doi:10.3390/membranes11110846)
Supplement: Supplementary file 1 [file membranes-11-00846-s001.zip]

Archive with 1 entries (1 files):
- membranes-1301881-supplementary.pdf
